# Supplementary material for: BiomeNet: A Bayesian Model for Inference of Metabolic Divergence among Microbial Communities
Source: PLoS Comput Biol. 2014 Nov 20;10(11):e1003918. doi: 10.1371/journal.pcbi.1003918 (PMC4238953; doi:10.1371/journal.pcbi.1003918)
Supplement: Data File S1 — Posterior mixing probabilities of the principal reactions in all subnetworks ( L = 100). Posterior probabilities are given for both the mammalian and human datasets. Because many reactions will have trivially small mixing probabilities for many subnetworks (nearly zero), we filtered out any reaction with a contribution less than 2/R, where R is the count of unique reactions summed over all the samples within the given dataset. The data are presented in a spreadsheet document, with the mammalian dataset and the human IBD/healthy dataset provided within separate sheets. Each sheet has 100 rows, one for each subnetwork in the model. Each row provides the KEGG reaction ID and mixing probabilities for a particular subnetwork. The data in each row is sorted according to its mixing probabilities. (XLSX) [file pcbi.1003918.s014.xlsx]

## Sheet: Mammals-Dataset-K3-L100
Subsystem ID	Reaction KEGG R Number	Membership Probability	Reaction KEGG R Number	Membership Probability	Reaction KEGG R Number	Membership Probability	Reaction KEGG R Number	Membership Probability	Reaction KEGG R Number	Membership Probability	Reaction KEGG R Number	Membership Probability	Reaction KEGG R Number	Membership Probability	Reaction KEGG R Number	Membership Probability	Reaction KEGG R Number	Membership Probability	Reaction KEGG R Number	Membership Probability	Reaction KEGG R Number	Membership Probability	Reaction KEGG R Number	Membership Probability	Reaction KEGG R Number	Membership Probability	Reaction KEGG R Number	Membership Probability	Reaction KEGG R Number	Membership Probability	Reaction KEGG R Number	Membership Probability	Reaction KEGG R Number	Membership Probability	Reaction KEGG R Number	Membership Probability	Reaction KEGG R Number	Membership Probability	Reaction KEGG R Number	Membership Probability	Reaction KEGG R Number	Membership Probability	Reaction KEGG R Number	Membership Probability	Reaction KEGG R Number	Membership Probability	Reaction KEGG R Number	Membership Probability	Reaction KEGG R Number
subnetwork-1	R06917	0.14816	R01104	0.07883	R03616	0.07682	R02163	0.06393	R02166	0.06362	R01993	0.04463	R00451	0.03847	R09219	0.03778	R08657	0.03495	R00849	0.03413	R00844	0.03263	R00519	0.03231	R00842	0.02992	R05635	0.02747	R02454	0.02634	R02735	0.02244	R00425	0.02194	R00424	0.0188	R05046	0.0188	R02755	0.01521	R04292	0.01088	R01034	0.00993	R00461	0.00779	R07326	0.00773	R07327
subnetwork-2	R02671	0.41012	R04939	0.41012	R08499	0.05104	R03319	0.04313	R02437	0.02656	R04749	0.02215	R08093	0.02215	R08708	0.00591	R02782	0.00408	R04042	0.003	R04323	0.00125
subnetwork-3	R01057	0.13185	R08217	0.10078	R01561	0.09601	R01863	0.09601	R02147	0.09601	R08892	0.07134	R08890	0.04969	R08891	0.04969	R04936	0.04003	R04540	0.03968	R09092	0.03968	R01051	0.0348	R01245	0.02688	R01677	0.02688	R01770	0.02688	R01876	0.02607	R01560	0.01559	R06363	0.01478	R02624	0.00908	R04541	0.00431	R01131	0.00361
subnetwork-4	R07533	0.40427	R01127	0.0952	R01082	0.06557	R01083	0.05868	R01135	0.05523	R01655	0.05433	R04560	0.04834	R01126	0.0412	R01992	0.03906	R02549	0.03217	R01986	0.02561	R01470	0.02396	R04148	0.0165	R06579	0.0128	R00472	0.00985	R02864	0.00698	R00944	0.00369	R00188	0.00336	R05226	0.00115	R07534	0.00074
subnetwork-5	R05520	0.48942	R03663	0.11624	R01466	0.07154	R08232	0.06687	R08782	0.06319	R00996	0.0456	R00751	0.04183	R08231	0.03159	R07937	0.0302	R01771	0.02047	R03473	0.01262	R08774	0.00537	R08783	0.00487
subnetwork-6	R00382	0.09837	R00206	0.08585	R03658	0.08296	R05644	0.07751	R03650	0.07384	R08898	0.07171	R02320	0.05945	R01049	0.05902	R01826	0.05885	R01071	0.03679	R08897	0.03637	R00190	0.03586	R02142	0.03501	R03083	0.03151	R01244	0.0253	R00194	0.02155	R01132	0.01959	R00137	0.01933	R04035	0.01601	R00103	0.01192	R00199	0.00945	R00331	0.00843	R00381	0.00451	R05176	0.00434	R00200
subnetwork-7	R08437	0.77392	R01906	0.04242	R08593	0.04242	R03045	0.04179	R00670	0.02875	R08984	0.02451	R04733	0.01131	R02599	0.01037	R00671	0.00848	R08097	0.00738	R02513	0.00393	R00672	0.00346	R03158	0.00094
subnetwork-8	R04805	0.24078	R07656	0.16662	R02634	0.09296	R00501	0.06262	R03792	0.06262	R08646	0.06262	R04958	0.05527	R00502	0.03994	R03024	0.03657	R04506	0.03187	R07953	0.03106	R00289	0.02523	R00709	0.01195	R07327	0.01185	R07326	0.01144	R04150	0.00766	R07263	0.00766	R03790	0.0047	R05643	0.0047	R06935	0.0047	R01821	0.00429	R05669	0.00419	R00287	0.00378	R07872	0.00296	R00700
subnetwork-9	R05668	0.15897	R06891	0.06951	R08140	0.06951	R03104	0.03855	R04065	0.03538	R04744	0.03016	R01781	0.02891	R04743	0.02687	R04748	0.02687	R07890	0.02687	R01528	0.02461	R03975	0.02347	R03977	0.02347	R07326	0.01814	R02383	0.01769	R05442	0.01769	R05450	0.01769	R05487	0.01769	R05653	0.01769	R05654	0.01769	R05655	0.01769	R06884	0.01769	R06890	0.01769	R06926	0.01769	R07430
subnetwork-10	R08894	0.28529	R04355	0.18404	R04533	0.12701	R06923	0.09546	R08714	0.05757	R05135	0.05056	R04172	0.03789	R00396	0.02252	R09109	0.02103	R08895	0.01901	R05400	0.01483	R04906	0.01375	R06922	0.0124	R05390	0.00944	R05553	0.00809	R01155	0.00715	R01215	0.00647	R04972	0.00607	R00223	0.00458	R01751	0.00431	R01434	0.00324	R02293	0.00256	R07800	0.00256	R04187	0.00148	R02668
subnetwork-11	R04377	0.0662	R06546	0.0662	R07875	0.0662	R07878	0.0662	R07932	0.0662	R08013	0.0662	R08076	0.0662	R08813	0.0662	R08816	0.0662	R08817	0.0662	R08822	0.0662	R08824	0.0662	R08830	0.0662	R01994	0.04299	R08615	0.03823	R09308	0.02215	R00286	0.02034	R01387	0.0046	R09105	0.00363	R04041	0.00257	R00292	0.00238	R00836	0.00106	R02737	0.00106
subnetwork-12	R00145	0.10842	R00146	0.10842	R06131	0.10705	R07902	0.0988	R06885	0.05724	R09269	0.05724	R05611	0.05142	R05615	0.05142	R04206	0.04657	R04913	0.03452	R08679	0.03452	R08683	0.03452	R06132	0.03161	R07899	0.02458	R04986	0.02272	R06604	0.02272	R09207	0.02272	R09208	0.02272	R07898	0.01916	R08684	0.01261	R04090	0.01051	R01342	0.0034	R07166	0.0034	R01344	0.00332	R06886
subnetwork-13	R07901	0.80359	R09065	0.10375	R04051	0.06966	R00661	0.01011	R04053	0.0075	R03030	0.00392	R05411	0.00147
subnetwork-14	R04399	0.14821	R05078	0.14821	R08380	0.12832	R01968	0.10509	R05068	0.08101	R05069	0.08101	R02777	0.06448	R06424	0.05652	R06516	0.02659	R04489	0.01465	R03197	0.00942	R01415	0.009	R06521	0.009	R00508	0.00858	R00860	0.00754	R05823	0.00754	R08553	0.00754	R08878	0.00754	R01739	0.00565	R08879	0.00565	R08880	0.00565	R09262	0.00461	R09306	0.00419	R07181	0.00398	R09309
subnetwork-15	R04638	0.15404	R03656	0.10199	R02707	0.09803	R03236	0.06961	R04773	0.06465	R02018	0.05491	R02024	0.05491	R02748	0.04896	R03237	0.04604	R03238	0.04604	R03239	0.04604	R07764	0.03899	R07475	0.03503	R02749	0.03387	R00158	0.02814	R01665	0.02814	R05835	0.0114	R01811	0.00749	R03284	0.00699	R01804	0.00611	R01069	0.00507	R02705	0.00397	R03240	0.00319	R02706	0.00237	R00156
subnetwork-16	R01172	0.06313	R06635	0.05427	R06637	0.05427	R06641	0.05427	R06643	0.05427	R06645	0.05427	R06800	0.05427	R07758	0.05427	R07885	0.05427	R07886	0.05427	R09034	0.05427	R09036	0.05427	R09037	0.05427	R09419	0.05427	R09258	0.04422	R02030	0.03348	R04921	0.03348	R07390	0.03348	R01177	0.02356	R08682	0.0204	R00391	0.01012	R03858	0.01012	R04420	0.00433	R01174	0.00359	R00393
subnetwork-17	R04988	0.04712	R05532	0.04712	R06478	0.04712	R06680	0.04712	R06693	0.04712	R06715	0.04712	R06719	0.04712	R07521	0.04712	R07524	0.04712	R07535	0.04712	R08449	0.04712	R08769	0.04712	R08791	0.04712	R08803	0.04712	R08804	0.04712	R08932	0.04712	R09177	0.04712	R09189	0.04712	R09191	0.04712	R09200	0.04712	R08783	0.02092	R08774	0.02025	R03527	0.01624
subnetwork-18	R03347	0.11792	R02295	0.11234	R08605	0.0866	R01015	0.07013	R01569	0.06836	R03346	0.06836	R01541	0.06563	R05605	0.05447	R01010	0.04875	R03014	0.04698	R02298	0.03472	R02094	0.03459	R01909	0.02723	R01567	0.02437	R02263	0.02315	R09112	0.02124	R05366	0.01552	R01016	0.01348	R03530	0.01348	R03241	0.01157	R07116	0.0113	R01011	0.0098	R01021	0.00654	R02262	0.00477	R03025
subnetwork-19	R07873	0.19007	R07876	0.19007	R07928	0.19007	R03664	0.07901	R05402	0.07412	R05403	0.07412	R01761	0.03718	R02971	0.03578	R02952	0.03275	R03035	0.0261	R08990	0.01818	R03351	0.01527	R01736	0.01515	R08280	0.00967	R02530	0.00571	R03036	0.00431	R01623	0.00093	R07436	0.00082
subnetwork-20	R00429	0.21777	R03660	0.13029	R03665	0.11831	R08572	0.09015	R01518	0.07507	R00658	0.04158	R01786	0.03125	R04467	0.03082	R00867	0.02801	R03920	0.02801	R05237	0.02252	R02100	0.01978	R01791	0.01927	R02098	0.01833	R01216	0.01552	R04364	0.01458	R01492	0.01292	R08233	0.01292	R00235	0.01249	R03409	0.01213	R04475	0.01213	R00405	0.01068	R02331	0.00715	R04365	0.00491	R02734
subnetwork-21	R01103	0.11785	R03634	0.11785	R05549	0.11785	R01969	0.08354	R02557	0.07753	R08609	0.05977	R05582	0.05761	R02088	0.04718	R02323	0.04718	R01821	0.0358	R02410	0.03252	R03635	0.03252	R02678	0.02932	R00803	0.01804	R05266	0.01466	R05418	0.01466	R06352	0.01466	R07837	0.01466	R02556	0.01259	R02089	0.01165	R04658	0.01118	R02946	0.00705	R01570	0.00601	R08230	0.00601	R00872
subnetwork-22	R04621	0.27867	R02926	0.12494	R01768	0.08897	R02103	0.08897	R00004	0.07134	R09089	0.04254	R00066	0.03397	R04620	0.03318	R03367	0.028	R04223	0.028	R08503	0.0269	R01465	0.02202	R07399	0.02032	R05281	0.01554	R07826	0.01534	R01676	0.01375	R08603	0.01136	R04152	0.00618	R04916	0.00458	R04917	0.00458	R00118	0.00428	R07280	0.00428	R06783	0.00379	R07343	0.00339	R03042
subnetwork-23	R03646	0.13127	R05267	0.09246	R05269	0.09246	R01526	0.08693	R02439	0.08693	R01983	0.06047	R03537	0.05451	R00104	0.04143	R01982	0.03155	R02360	0.03067	R01918	0.02617	R05446	0.02268	R05447	0.02268	R02718	0.02122	R08350	0.0205	R01530	0.01861	R00094	0.01846	R08016	0.01599	R03503	0.01366	R01917	0.01337	R07003	0.01207	R07084	0.01207	R07093	0.01207	R02922	0.00959	R08227
subnetwork-24	R00442	0.21652	R00443	0.21652	R00444	0.21652	R01194	0.04281	R01503	0.03435	R00516	0.02298	R00517	0.02298	R00962	0.02298	R07269	0.02171	R08752	0.02171	R08753	0.02171	R00511	0.01714	R06447	0.01417	R03538	0.0128	R05633	0.01198	R03066	0.01092	R03067	0.01092	R03283	0.01065	R01799	0.01004	R01785	0.0058	R01185	0.00533	R01186	0.00533	R01800	0.0043	R00856	0.00386	R00956
subnetwork-25	R04949	0.2238	R07282	0.16647	R04944	0.1351	R04945	0.1351	R04946	0.1351	R02319	0.04442	R05145	0.03532	R04224	0.03506	R07285	0.01595	R02603	0.01503	R04941	0.01094	R08219	0.01068	R04930	0.00975	R01411	0.0087	R04942	0.00659	R07035	0.00554	R02851	0.0054
subnetwork-26	R01100	0.16255	R01678	0.16255	R08819	0.0843	R08823	0.0843	R00802	0.07127	R01101	0.06481	R01329	0.06481	R00028	0.05339	R00801	0.05339	R00839	0.0522	R05196	0.03866	R01602	0.01804	R00837	0.01447	R01718	0.01302	R00307	0.01251	R00878	0.01251	R04037	0.01122	R01555	0.00837	R02727	0.0077	R00838	0.00517	R02778	0.00119	R00010	0.00103	R05767	0.00093
subnetwork-27	R01054	0.31751	R04519	0.26751	R06178	0.26751	R00183	0.05262	R01056	0.04298	R05627	0.04224	R00182	0.00618	R00191	0.00273
subnetwork-28	R07762	0.17344	R04726	0.07902	R04957	0.07902	R04960	0.07902	R04968	0.07902	R04534	0.05453	R04536	0.05453	R04543	0.05453	R04566	0.05453	R02294	0.04776	R08368	0.04776	R03968	0.04625	R08621	0.03549	R01213	0.03398	R01626	0.02599	R05377	0.01627	R01273	0.01337	R02341	0.01337	R04725	0.00139	R04956	0.00139	R04959	0.00139	R08157	0.00139	R09264	0.00116	R09262	0.00098	R09263
subnetwork-29	R06644	0.16643	R09035	0.16643	R06987	0.15153	R00923	0.07622	R04112	0.06082	R00921	0.05765	R04747	0.03102	R08095	0.03102	R02914	0.03051	R01243	0.02571	R01199	0.02449	R08094	0.02418	R00925	0.02163	R00926	0.02163	R09258	0.01418	R08637	0.01214	R02302	0.01204	R02288	0.01173	R02055	0.01071	R05807	0.01071	R08567	0.00796	R02287	0.00704	R00922	0.00643	R00935	0.00643	R04096
subnetwork-30	R00228	0.40336	R05351	0.13034	R05063	0.10036	R03991	0.06464	R04737	0.05039	R02616	0.04678	R00238	0.04593	R06356	0.03317	R07530	0.03317	R09288	0.02339	R00091	0.02211	R07326	0.01233	R02661	0.01084	R07327	0.00829	R00880	0.00319	R09236	0.00298	R00700	0.00234	R01487	0.00191	R02229	0.00191	R01889	0.00085
subnetwork-31	R03423	0.22523	R07889	0.15976	R05920	0.08709	R05924	0.08709	R01579	0.07628	R03830	0.07267	R03522	0.04985	R08511	0.04985	R08116	0.04204	R04424	0.02883	R01374	0.02523	R01582	0.02462	R00931	0.02282	R05081	0.02162	R03097	0.00541	R07697	0.0036	R09210	0.0036	R04371	0.003	R02273	0.0012	R03093	0.0012	R03542	0.0012	R03868	0.0012	R05151	0.0012	R07855	0.0012
subnetwork-32	R06427	0.38754	R05531	0.16647	R06485	0.16647	R06498	0.16647	R07760	0.0557	R09164	0.02211	R05277	0.00865	R05300	0.00551	R09229	0.00551	R08765	0.00535	R08783	0.00291	R08774	0.00283	R08186	0.00189	R08273	0.00189	R09163	0.00071
subnetwork-33	R06908	0.22862	R08240	0.17073	R08241	0.11662	R03655	0.10863	R00513	0.09434	R00964	0.09434	R01092	0.07653	R04562	0.03757	R02261	0.0178	R00330	0.01388	R03959	0.00981	R06989	0.00981	R05608	0.00855	R03055	0.00799	R00097	0.00168	R07327	0.00154
subnetwork-34	R06547	0.10555	R07909	0.10555	R06544	0.08135	R06545	0.08135	R07929	0.08135	R08805	0.08135	R08807	0.08135	R08808	0.08135	R08809	0.08135	R09256	0.08135	R09257	0.08135	R09081	0.01402	R08221	0.00843	R03210	0.00833	R00005	0.00793	R09353	0.00778	R09258	0.00429	R08222	0.00319	R05592	0.0012	R06568	0.00105
subnetwork-35	R06479	0.44835	R07884	0.14845	R04979	0.13334	R00601	0.05698	R05507	0.03886	R06426	0.03886	R01482	0.03786	R04170	0.02421	R03194	0.01657	R07237	0.01657	R07238	0.01657	R08774	0.00619	R03948	0.00601	R08783	0.00482	R03813	0.00473	R09258	0.00137
subnetwork-36	R02016	0.07523	R01775	0.07503	R02291	0.06298	R03234	0.06005	R06642	0.06005	R06677	0.06005	R08383	0.06005	R02292	0.05838	R02102	0.04917	R03291	0.03125	R03293	0.03125	R05692	0.0192	R07059	0.0192	R07060	0.0192	R09262	0.01832	R09309	0.01685	R07181	0.01675	R09263	0.01577	R05488	0.01528	R06572	0.01528	R07440	0.01528	R09264	0.01508	R09306	0.01469	R08351	0.01381	R01976
subnetwork-37	R08550	0.1302	R05555	0.0859	R07652	0.0859	R09064	0.0859	R01061	0.0832	R02003	0.05889	R02061	0.05727	R04885	0.03795	R04137	0.03593	R04738	0.03593	R06411	0.03593	R06412	0.03593	R06942	0.03593	R06941	0.03201	R01975	0.03106	R05326	0.02242	R05364	0.0154	R03947	0.01297	R01063	0.00824	R02527	0.00743	R01701	0.00675	R07599	0.00675	R07600	0.00675	R05147	0.00648	R06983
subnetwork-38	R08557	0.098	R08558	0.098	R02619	0.07717	R00248	0.03305	R05518	0.02944	R08689	0.02869	R01220	0.02623	R03544	0.02549	R03545	0.02549	R05526	0.02549	R08709	0.02549	R08710	0.02549	R08935	0.02549	R04209	0.01917	R01658	0.01788	R01224	0.01725	R07168	0.01725	R03051	0.01609	R00243	0.01576	R00626	0.01488	R05884	0.01459	R07219	0.01459	R08209	0.01459	R08210	0.01459	R01248
subnetwork-39	R06818	0.23727	R07903	0.23727	R08704	0.0767	R03244	0.07614	R03879	0.06874	R08705	0.06874	R00965	0.04945	R01870	0.03566	R07891	0.03409	R02807	0.02142	R04314	0.01929	R04984	0.01749	R07454	0.01749	R08249	0.01581	R08568	0.01424	R09166	0.00213	R09263	0.00157	R09262	0.00146	R09309	0.00146	R04319	0.0009	R09306	0.00078
subnetwork-40	R04633	0.18038	R04783	0.18038	R05112	0.18038	R01105	0.17528	R02887	0.09739	R06134	0.03264	R06844	0.02449	R06366	0.0179	R01309	0.01124	R02744	0.01124	R02746	0.01124	R02747	0.01124	R03416	0.01124	R03417	0.01124	R07291	0.01124	R04606	0.00958	R06845	0.00809	R04657	0.00654	R01369	0.00098	R02250	0.00098
subnetwork-41	R08985	0.61567	R00742	0.09686	R04386	0.09686	R04385	0.04612	R04732	0.03512	R01859	0.02562	R02652	0.02437	R02324	0.021	R02770	0.01187	R04138	0.0105	R02650	0.009	R04351	0.00487	R00923	0.001
subnetwork-42	R05629	0.15647	R00481	0.12604	R08647	0.1226	R00602	0.07321	R03980	0.07235	R04856	0.07235	R00610	0.06316	R00009	0.05225	R02670	0.05225	R08675	0.04479	R01028	0.02469	R03532	0.01637	R00507	0.01062	R05739	0.01062	R00491	0.01005	R02021	0.00976	R07407	0.00632	R01711	0.00603	R06133	0.00603	R00278	0.00574	R01710	0.00574	R03220	0.00373	R03222	0.00345	R00846	0.00287	R05413
subnetwork-43	R01055	0.09514	R01196	0.06454	R01641	0.05593	R01830	0.05593	R06861	0.05593	R06863	0.05593	R00217	0.04237	R00212	0.0415	R00014	0.03952	R00209	0.03508	R00006	0.03376	R00226	0.03376	R03050	0.03376	R04672	0.03376	R04673	0.03376	R08648	0.03376	R05636	0.02977	R00995	0.0258	R02484	0.02485	R02740	0.0242	R03321	0.0242	R01829	0.02121	R00615	0.00973	R01819	0.00942	R05071
subnetwork-44	R07877	0.39767	R07661	0.15824	R03937	0.13306	R07951	0.13306	R02408	0.02951	R04980	0.02932	R04982	0.02932	R07662	0.0265	R05401	0.02067	R01994	0.01654	R07004	0.0156	R07839	0.00244	R05462	0.00113	R07450	0.00113	R07451	0.00113	R09190	0.00113	R00292	0.00094	R06833	0.00075	R08773	0.00075
subnetwork-45	R02433	0.37862	R04951	0.15483	R01433	0.07752	R00857	0.05957	R01030	0.05957	R07613	0.05671	R04204	0.05426	R01432	0.04937	R01682	0.02632	R05810	0.02305	R03916	0.02285	R04937	0.01816	R08089	0.00857	R07419	0.00408	R00372	0.00306	R03172	0.00184	R00525	0.00102
subnetwork-46	R08432	0.41501	R01698	0.24529	R08626	0.10865	R07897	0.06768	R05673	0.03028	R09226	0.02952	R01262	0.0285	R00084	0.02646	R08693	0.01807	R06918	0.0117	R01047	0.00662	R03546	0.00331	R07315	0.00331	R07326	0.00178	R07786	0.00153	R07327	0.00127
subnetwork-47	R00624	0.05295	R04880	0.05295	R05233	0.05295	R05234	0.05295	R06927	0.05295	R08281	0.05295	R08306	0.05295	R08310	0.05295	R02124	0.05293	R01288	0.03732	R07327	0.02642	R01933	0.02626	R08549	0.02626	R07326	0.02597	R00408	0.02406	R00412	0.02404	R02508	0.02303	R00999	0.02292	R03815	0.02166	R07618	0.02166	R01287	0.02009	R08198	0.01991	R01773	0.01698	R05600	0.01591	R02993
subnetwork-48	R00734	0.34649	R00114	0.25809	R04558	0.16111	R04559	0.08767	R00260	0.04438	R04640	0.03899	R03457	0.03494	R02590	0.00834	R07140	0.00478	R05320	0.00343	R00021	0.00159	R09306	0.00159	R09309	0.00135	R04319	0.00123	R07181	0.0011	R09263	0.00098	R09264	0.00098	R00736	0.00074	R06977
subnetwork-49	R00811	0.04948	R02630	0.04948	R02631	0.04948	R02704	0.04948	R02738	0.04948	R02780	0.04948	R03076	0.04948	R03232	0.04948	R04076	0.04948	R04111	0.04948	R04393	0.04948	R04394	0.04948	R05132	0.04948	R05199	0.04948	R05570	0.04948	R05820	0.04948	R07671	0.04948	R08367	0.04948	R08559	0.04948	R08860	0.04948	R02628	0.00427	R03921	0.00272	R08555	0.00151	R07677	0.00091	R02087
subnetwork-50	R00441	0.52052	R02020	0.1369	R00438	0.10366	R00430	0.05729	R01714	0.05491	R03460	0.03505	R00428	0.02142	R00431	0.01609	R00434	0.01477	R08986	0.0128	R01717	0.011	R05363	0.00936	R04215	0.00542	R08586	0.00082
subnetwork-51	R06906	0.16869	R02283	0.13105	R01398	0.12128	R00259	0.10841	R02282	0.1015	R00669	0.07005	R09107	0.07005	R05288	0.03717	R09141	0.03717	R00552	0.02954	R07245	0.02144	R07026	0.01978	R08260	0.01501	R07881	0.0112	R06928	0.01096	R00667	0.00977	R00668	0.00977	R01399	0.00429	R01154	0.0031	R05257	0.00214	R05412	0.00214	R07038	0.00214	R07047	0.00214	R07049	0.00214	R07053
subnetwork-52	R08441	0.36181	R05530	0.15542	R06452	0.15542	R02961	0.1195	R06436	0.04502	R06682	0.04502	R03443	0.0321	R02649	0.03063	R03243	0.02615	R03013	0.01653	R08783	0.00477	R08774	0.00419	R02805	0.00176
subnetwork-53	R08465	0.39703	R04964	0.07592	R07763	0.07592	R09372	0.06246	R03848	0.04941	R04919	0.04941	R08442	0.04941	R09329	0.04941	R01401	0.04094	R00597	0.03071	R06846	0.00846	R00835	0.0079	R02736	0.0079	R09306	0.00701	R09264	0.00685	R09309	0.00685	R07355	0.00669	R07181	0.00653	R01920	0.00613	R09263	0.0058	R08783	0.00524	R09262	0.00524	R08774	0.00508	R05694	0.00451	R07137
subnetwork-54	R00435	0.40983	R03038	0.09342	R00390	0.09285	R00437	0.08049	R03193	0.03798	R02783	0.03715	R02539	0.03683	R00401	0.03671	R02421	0.02963	R00948	0.02925	R00127	0.0232	R02184	0.02103	R00617	0.01134	R00089	0.01128	R00130	0.00975	R00616	0.00497	R00619	0.00497	R04030	0.00497	R01121	0.00478	R03315	0.00363	R03182	0.00331	R03245	0.00319	R01504	0.00268	R05661	0.00249	R02134
subnetwork-55	R07574	0.15893	R07911	0.15893	R08075	0.15893	R08014	0.1053	R08017	0.1053	R08042	0.1053	R03596	0.05821	R03929	0.02817	R03869	0.02343	R05050	0.02343	R01994	0.0145	R00069	0.01179	R08018	0.00819	R02869	0.00571	R02376	0.00541	R04018	0.00533	R04650	0.00533	R03600	0.0018	R07327	0.0018	R05395	0.00128	R05396	0.00128	R07326	0.00113	R06610	0.00105	R00292	0.0009	R08019
subnetwork-56	R00694	0.14058	R00355	0.09233	R03657	0.08079	R05577	0.08074	R01280	0.07248	R05578	0.06691	R03659	0.0584	R03661	0.05184	R00483	0.04975	R03648	0.03258	R07396	0.03054	R01090	0.02671	R01214	0.02671	R00485	0.02199	R00357	0.02184	R00493	0.02124	R03647	0.02069	R02750	0.01487	R01377	0.01398	R00490	0.01139	R00489	0.01109	R02473	0.0102	R00316	0.00861	R08664	0.00776	R01357
subnetwork-57	R04938	0.12568	R04937	0.11653	R00022	0.09143	R01762	0.07487	R04131	0.07282	R04132	0.07282	R04895	0.07282	R06897	0.07282	R09054	0.07282	R08034	0.05852	R04238	0.03127	R01207	0.02006	R01645	0.01306	R01647	0.01306	R05648	0.01306	R04425	0.01244	R01206	0.01224	R07314	0.01203	R07680	0.01193	R04462	0.0073	R06530	0.00648	R00409	0.00473	R06843	0.00473	R04134	0.00298	R01421
subnetwork-58	R02768	0.17045	R02767	0.11763	R01627	0.08841	R08625	0.07655	R01403	0.06756	R08618	0.05332	R09373	0.05332	R00216	0.04296	R03084	0.03984	R02413	0.03896	R07380	0.03571	R00214	0.03247	R02241	0.02273	R02760	0.02273	R09381	0.02273	R06406	0.01948	R03275	0.01898	R06847	0.01361	R00851	0.01086	R02617	0.01086	R09380	0.01086	R02240	0.00712	R01343	0.00512	R02362	0.00462	R01404
subnetwork-59	R03955	0.34527	R01513	0.0621	R06934	0.04963	R08141	0.04297	R04966	0.03792	R04969	0.03792	R05606	0.02804	R00703	0.02383	R01540	0.02264	R01752	0.02187	R03224	0.01864	R01542	0.01815	R05066	0.01766	R00704	0.01731	R01388	0.01493	R02555	0.0143	R04383	0.01416	R07326	0.01248	R01392	0.01227	R01446	0.01213	R07327	0.01206	R05448	0.01093	R05449	0.01093	R06573	0.01093	R01745
subnetwork-60	R05811	0.48532	R00754	0.23222	R03789	0.06995	R01066	0.04148	R06171	0.04148	R06973	0.02768	R04203	0.02335	R00600	0.02187	R00749	0.0199	R04587	0.01389	R03867	0.01103	R08783	0.00374	R08774	0.00355	R08090	0.00158	R07327	0.00089	R07326	0.00079
subnetwork-61	R08987	0.66219	R09059	0.09517	R04710	0.08765	R03026	0.05095	R03950	0.02447	R01078	0.01882	R08774	0.01573	R08783	0.01546	R09409	0.01116	R02623	0.00928	R00650	0.00565	R00594	0.00323
subnetwork-62	R05052	0.07272	R04265	0.05493	R06704	0.05493	R08711	0.05176	R09365	0.04894	R00471	0.04686	R04953	0.03691	R00651	0.03503	R03120	0.02406	R02528	0.02402	R07676	0.02402	R07759	0.02402	R08379	0.02402	R09281	0.02402	R02836	0.02312	R08828	0.02041	R08832	0.02041	R01166	0.01865	R04029	0.01673	R04439	0.01516	R04440	0.01516	R01899	0.01418	R00904	0.01356	R00264	0.01273	R05051
subnetwork-63	R09180	0.64629	R07924	0.21399	R07411	0.08344	R03470	0.0265	R05814	0.01207	R05307	0.00604	R00310	0.00485	R08191	0.00315	R05407	0.00118	R07787	0.00079
subnetwork-64	R00026	0.12664	R04869	0.10501	R00220	0.09293	R00674	0.07786	R02340	0.07786	R02722	0.07786	R00590	0.0587	R08698	0.0587	R00945	0.05817	R09099	0.05817	R08642	0.04572	R01664	0.03744	R00673	0.01447	R02300	0.01447	R02853	0.01305	R02485	0.0126	R03508	0.01186	R08160	0.01163	R01285	0.00619	R01286	0.00619	R03189	0.00515	R01289	0.00373	R01290	0.00373	R00588	0.00321	R04927
subnetwork-65	R06477	0.14021	R06484	0.06023	R06486	0.06023	R06487	0.06023	R06488	0.06023	R06489	0.06023	R06490	0.06023	R06491	0.06023	R06492	0.06023	R06493	0.06023	R06494	0.06023	R06495	0.06023	R06496	0.06023	R06497	0.06023	R06499	0.06023	R04858	0.01227	R07802	0.00324
subnetwork-66	R05657	0.40062	R08595	0.40062	R08142	0.11402	R08594	0.03473	R02272	0.01993	R00036	0.01277	R04100	0.0083	R07083	0.00675	R00934	0.00073	R07653	0.00073
subnetwork-67	R01067	0.06851	R02014	0.05711	R02022	0.05711	R02023	0.05711	R00440	0.04324	R02017	0.03413	R08844	0.02965	R00771	0.02958	R00756	0.02862	R00767	0.02862	R00769	0.02862	R00770	0.02862	R04779	0.02862	R01068	0.02599	R01070	0.02599	R06369	0.02424	R00572	0.0239	R00724	0.0239	R01138	0.02321	R00200	0.02218	R00762	0.01924	R04780	0.01924	R00512	0.01749	R00341	0.01702	R06602
subnetwork-68	R05146	0.15739	R04470	0.12101	R01072	0.09312	R07161	0.06736	R01724	0.06012	R02199	0.05182	R03940	0.04941	R07297	0.04844	R04173	0.04806	R05332	0.04593	R01334	0.03619	R00966	0.02586	R06138	0.02538	R01073	0.02441	R08237	0.02219	R08238	0.02219	R08245	0.02219	R03348	0.02162	R00582	0.01689	R00261	0.01245	R03509	0.01226	R00974	0.00637	R05336	0.00454	R02196	0.0027
subnetwork-69	R09096	0.23274	R04315	0.07455	R02297	0.07451	R00399	0.0729	R00454	0.0729	R02152	0.0729	R05075	0.0729	R07833	0.0729	R00927	0.03165	R00230	0.02525	R02719	0.02244	R00586	0.01783	R00371	0.016	R00829	0.01359	R07895	0.01359	R08091	0.01359	R09317	0.01256	R02296	0.0114	R02143	0.01032	R08229	0.01001	R00238	0.00836	R00236	0.00773	R01556	0.00729	R08433	0.00568	R04435
subnetwork-70	R08004	0.6156	R07926	0.20382	R01856	0.06511	R05220	0.02237	R04009	0.0195	R04947	0.0195	R07436	0.01837	R03231	0.01737	R06371	0.01425	R08162	0.003	R04786	0.00112
subnetwork-71	R00256	0.0654	R04463	0.06127	R00575	0.05223	R07641	0.05223	R00253	0.02986	R00480	0.02176	R00177	0.01961	R04771	0.01961	R01230	0.01761	R01231	0.01761	R08244	0.01761	R01654	0.01747	R02237	0.01747	R00315	0.01701	R01353	0.01701	R00768	0.01621	R03905	0.01536	R04212	0.01518	R05646	0.0151	R06531	0.0151	R08124	0.0151	R01843	0.01457	R00573	0.01454	R08242	0.0145	R01512
subnetwork-72	R01159	0.11303	R03943	0.11303	R04983	0.11303	R06476	0.11303	R07529	0.11303	R08151	0.11303	R09369	0.11303	R09371	0.11303	R08783	0.01888	R08774	0.01831	R01086	0.01778	R09187	0.01625	R05000	0.01459	R04985	0.00645	R06895	0.00328
subnetwork-73	R06660	0.11784	R06668	0.11784	R06716	0.11784	R09345	0.11784	R09351	0.11784	R09352	0.11784	R06590	0.11143	R05645	0.0367	R08748	0.03542	R08749	0.03542	R08750	0.03542	R06970	0.0181	R06589	0.01504	R02825	0.00546
subnetwork-74	R07105	0.15605	R02111	0.09037	R01130	0.08064	R01821	0.06237	R04001	0.0529	R06513	0.05105	R02568	0.05025	R05602	0.04688	R01731	0.04065	R05581	0.04059	R00959	0.0343	R08639	0.0343	R02328	0.03377	R04426	0.03145	R02101	0.02516	R00691	0.01814	R04745	0.01569	R00342	0.01457	R01728	0.01397	R04378	0.01265	R00732	0.01172	R09148	0.01033	R07326	0.00728	R03165	0.00702	R07327
subnetwork-75	R04549	0.17915	R06717	0.13553	R04550	0.10446	R04952	0.08743	R04963	0.08743	R01325	0.0522	R08766	0.04535	R09186	0.04535	R08629	0.03926	R04429	0.03465	R04961	0.03465	R00351	0.03158	R08630	0.02735	R04567	0.0123	R05258	0.00999	R06786	0.00999	R06916	0.00999	R07665	0.00999	R08655	0.00999	R01268	0.00858	R04756	0.00653	R04568	0.00506	R06782	0.00243	R00969	0.00154	R04430
subnetwork-76	R09331	0.47679	R09332	0.47679	R06353	0.03515	R05053	0.00924	R04787	0.00203
subnetwork-77	R06687	0.22905	R08455	0.22905	R08787	0.22905	R08788	0.22905	R08774	0.02004	R08783	0.01981	R05286	0.01451	R06355	0.00725	R05287	0.00563	R01335	0.0053	R05181	0.00525	R08512	0.00386	R07235	0.00191
subnetwork-78	R07905	0.28394	R07906	0.28394	R07907	0.28394	R08751	0.03666	R06925	0.0162	R08772	0.0162	R04509	0.01493	R03223	0.01268	R00174	0.01153	R00787	0.00893	R00789	0.00893	R04448	0.00726	R05712	0.00352	R02245	0.00294	R05049	0.00208	R03387	0.00179	R00277	0.00115	R08485	0.0011
subnetwork-79	R05506	0.33004	R08171	0.27819	R08430	0.27819	R02669	0.04793	R05747	0.02081	R06729	0.01979	R07727	0.01876	R05398	0.00324	R03751	0.00171	R08173	0.00102
subnetwork-80	R00881	0.19266	R00890	0.14575	R04331	0.14575	R08858	0.14575	R00439	0.087	R02019	0.06867	R01229	0.04147	R01818	0.03637	R01227	0.03458	R00336	0.03141	R00332	0.02183	R00883	0.01901	R01134	0.00647	R07100	0.00572	R00888	0.00537	R00885	0.00276	R01009	0.00262	R01234	0.00179	R01232	0.00165	R08184	0.00165	R00004	0.00076
subnetwork-81	R02289	0.17653	R02912	0.17209	R09270	0.17209	R09271	0.17209	R05133	0.03529	R05134	0.03529	R04294	0.03483	R08363	0.03483	R08364	0.03483	R00946	0.0342	R02739	0.03025	R00192	0.01202	R04660	0.01181	R05114	0.01181	R01226	0.00751	R07180	0.00604	R08360	0.00604	R08362	0.00604	R02728	0.00391	R05115	0.00248
subnetwork-82	R08900	0.16053	R00660	0.09825	R00418	0.07716	R08856	0.07632	R02984	0.07511	R07935	0.05371	R00659	0.05083	R02983	0.04651	R00414	0.04233	R00420	0.04233	R05688	0.03854	R05032	0.03672	R05662	0.03672	R00416	0.03551	R03191	0.03353	R03192	0.03353	R04746	0.02018	R02797	0.0157	R05838	0.00964	R08193	0.00523	R05566	0.00341	R00056	0.00281	R09225	0.0022
subnetwork-83	R05599	0.14306	R06913	0.14306	R05612	0.12851	R05613	0.12851	R05616	0.12851	R08747	0.12851	R01801	0.05092	R01687	0.02263	R04159	0.02263	R04935	0.02263	R06912	0.01859	R09247	0.01718	R01538	0.01596	R02029	0.01455	R01123	0.00606	R01519	0.00202	R00469	0.00182	R05405	0.00182	R05650	0.00182	R05265	0.00121
subnetwork-84	R00306	0.32585	R04313	0.2702	R09039	0.2345	R02918	0.11476	R05670	0.02284	R00010	0.01765	R07674	0.00825	R08185	0.00461	R00308	0.00096
subnetwork-85	R03355	0.14091	R00506	0.09481	R03354	0.09481	R04016	0.09481	R07874	0.09481	R07879	0.09481	R07914	0.09481	R04019	0.05619	R00291	0.04436	R03162	0.02993	R05630	0.02442	R03163	0.02218	R00985	0.02137	R00986	0.02137	R00505	0.01272	R06614	0.01259	R01994	0.01201	R01535	0.00726	R01291	0.00551	R05365	0.00511	R09238	0.00511	R01105	0.00399	R07113	0.00372	R01302	0.0009
subnetwork-86	R03654	0.10499	R02060	0.0814	R00189	0.07861	R05086	0.07165	R03313	0.07036	R03317	0.061	R02834	0.05991	R02059	0.04966	R05168	0.04966	R05085	0.04956	R00798	0.03204	R01106	0.03204	R02165	0.03204	R00710	0.03105	R08365	0.02687	R03005	0.02259	R05681	0.02229	R05837	0.02229	R02733	0.0195	R08901	0.01403	R03004	0.01393	R00017	0.00906	R00081	0.00726	R06620	0.00687	R03349
subnetwork-87	R01209	0.16287	R04441	0.16287	R08636	0.11168	R08638	0.07779	R08643	0.07779	R01715	0.05156	R01373	0.04992	R00462	0.047	R01332	0.04081	R08613	0.04008	R08614	0.04008	R00132	0.0297	R06146	0.02842	R08673	0.02842	R03028	0.00838	R02135	0.00783	R04133	0.00583	R04380	0.00583	R02133	0.00437	R07804	0.0031	R04379	0.00237	R05410	0.00164	R07517	0.00164	R06401	0.00109	R06404
subnetwork-88	R04361	0.17738	R05587	0.17738	R07382	0.17738	R04254	0.16574	R01625	0.1143	R00833	0.06656	R05087	0.03056	R09030	0.02936	R05575	0.02577	R03276	0.0162	R00410	0.00533	R02765	0.00522	R07383	0.00468	R08188	0.00261	R09214	0.00098
subnetwork-89	R07460	0.10709	R00895	0.09202	R00896	0.09202	R03132	0.0826	R04859	0.0761	R03217	0.05082	R03260	0.05082	R05070	0.04432	R01324	0.04041	R01900	0.04041	R00900	0.03842	R00899	0.03763	R00897	0.03178	R03601	0.03178	R08622	0.02117	R03269	0.02087	R04230	0.02028	R04231	0.02028	R00267	0.01854	R00268	0.01795	R00782	0.00778	R08665	0.00773	R07606	0.00684	R00858	0.00605	R00494
subnetwork-90	R08806	0.32037	R08810	0.32037	R05601	0.13907	R05595	0.05225	R00296	0.03005	R05594	0.02239	R03027	0.0222	R04254	0.02102	R07025	0.0163	R07160	0.01532	R09258	0.01159	R04189	0.00589	R02662	0.0057	R05593	0.00471	R05782	0.00393	R00832	0.00255	R02933	0.00196	R07682	0.00177	R07683	0.00177	R07989	0.00079
subnetwork-91	R08366	0.45583	R08857	0.1531	R03618	0.09073	R03492	0.06432	R04184	0.06432	R04586	0.06432	R08903	0.0309	R07893	0.01925	R07851	0.01129	R04318	0.00919	R07515	0.00825	R05177	0.00666	R08359	0.0055	R03491	0.00514	R04634	0.00514	R02269	0.00412	R00905	0.00195
subnetwork-92	R00375	0.14284	R00376	0.14284	R00377	0.14284	R00378	0.14284	R00379	0.14284	R04777	0.03728	R01858	0.01596	R00967	0.01538	R00968	0.01538	R00970	0.01538	R01548	0.01538	R01549	0.01538	R01880	0.01538	R02091	0.01538	R02096	0.01538	R02097	0.01538	R02327	0.01538	R02332	0.01538	R02371	0.01538	R02372	0.01538	R00963	0.01147	R08907	0.00642	R01878	0.00386	R01416	0.00242	R01857
subnetwork-93	R06435	0.22725	R06703	0.22725	R07527	0.22725	R08446	0.22725	R04142	0.02187	R08774	0.02136	R08783	0.01891	R09113	0.0072	R05674	0.00549	R05420	0.00535	R08597	0.00328	R07601	0.00231	R07602	0.00231	R08781	0.00189	R05614	0.00042	R07520	0.00042	R00281	9e-05	R07327	9e-05
subnetwork-94	R04981	0.14801	R06675	0.14801	R07501	0.14801	R08467	0.14801	R08973	0.14801	R09063	0.14801	R06414	0.04901	R08774	0.01809	R08783	0.01743	R09185	0.01418	R08931	0.01283
subnetwork-95	R01221	0.24949	R04998	0.21747	R07927	0.20889	R03425	0.10054	R03080	0.03266	R04125	0.02549	R00365	0.02139	R00936	0.01652	R08043	0.01409	R08044	0.01409	R08045	0.01409	R08046	0.01409	R08047	0.01409	R00937	0.01396	R04544	0.01012	R01478	0.00807	R00013	0.00538	R03174	0.00371	R07326	0.00346	R07327	0.00346	R03119	0.00205	R07316	0.00154	R04462	0.00102	R00700	0.0009	R09236
subnetwork-96	R00623	0.19892	R07655	0.17858	R04375	0.05173	R01158	0.04785	R01163	0.04785	R03012	0.04785	R04724	0.04566	R01183	0.02785	R00538	0.02633	R00631	0.02633	R04784	0.02372	R02685	0.02245	R07327	0.02059	R01778	0.02	R07326	0.0189	R01168	0.01679	R03255	0.01435	R03256	0.01435	R01187	0.01317	R07314	0.01249	R01351	0.01106	R01352	0.01106	R09038	0.00979	R03971	0.00945	R00758
subnetwork-97	R05083	0.30023	R08814	0.30023	R05586	0.23141	R08247	0.0935	R01994	0.02809	R09108	0.02213	R07069	0.01178	R08187	0.00341	R05579	0.00298	R00292	0.0027	R04216	0.00227	R00473	0.00128
subnetwork-98	R06859	0.48021	R01662	0.10138	R06858	0.062	R07500	0.062	R03816	0.05859	R00566	0.05596	R04639	0.02915	R05048	0.02915	R05376	0.02739	R09082	0.02739	R07268	0.01745	R00131	0.0156	R01157	0.00965	R08774	0.00643	R08783	0.00556	R04190	0.00292	R08189	0.00234	R02921	0.00224	R02521	0.00195	R00551	0.00166	R07518	0.00088
subnetwork-99	R06684	0.36647	R04273	0.28126	R06971	0.05629	R06972	0.05629	R02957	0.05404	R04740	0.04607	R04739	0.04105	R04810	0.04105	R00221	0.01351	R02752	0.01299	R08056	0.01299	R03033	0.00779	R09213	0.00294	R03277	0.00191	R02802	0.00173	R07326	0.00156	R08579	0.00104
subnetwork-100	R09098	0.36287	R09124	0.36287	R09055	0.10328	R06894	0.04516	R04742	0.02239	R04741	0.01746	R02559	0.01215	R02560	0.01215	R00275	0.01208	R04120	0.01017	R03254	0.00936	R07607	0.00722	R03350	0.00648	R08706	0.00523	R05743	0.00457	R03857	0.00339	R04418	0.00258
[truncated: 129 more columns]

## Sheet: IBDHealthy-Dataset-K3-L100
Subsystem ID	Reaction KEGG R Number	Membership Probability	Reaction KEGG R Number	Membership Probability	Reaction KEGG R Number	Membership Probability	Reaction KEGG R Number	Membership Probability	Reaction KEGG R Number	Membership Probability	Reaction KEGG R Number	Membership Probability	Reaction KEGG R Number	Membership Probability	Reaction KEGG R Number	Membership Probability	Reaction KEGG R Number	Membership Probability	Reaction KEGG R Number	Membership Probability	Reaction KEGG R Number	Membership Probability	Reaction KEGG R Number	Membership Probability	Reaction KEGG R Number	Membership Probability	Reaction KEGG R Number	Membership Probability	Reaction KEGG R Number	Membership Probability	Reaction KEGG R Number	Membership Probability	Reaction KEGG R Number	Membership Probability	Reaction KEGG R Number	Membership Probability	Reaction KEGG R Number	Membership Probability	Reaction KEGG R Number	Membership Probability	Reaction KEGG R Number	Membership Probability	Reaction KEGG R Number	Membership Probability	Reaction KEGG R Number	Membership Probability	Reaction KEGG R Number	Membership Probability	Reaction KEGG R Number
subnetwork-1	R05506	0.15189	R05587	0.15028	R06908	0.15028	R08171	0.15028	R08430	0.15028	R03024	0.11733	R00833	0.03152	R05527	0.028	R05421	0.02224	R05452	0.01813	R03033	0.00921	R08593	0.00516	R02765	0.00383	R06907	0.00364	R07881	0.00207	R03858	0.00161	R08095	0.00161	R05575	0.00137	R07665	0.00104
subnetwork-2	R00399	0.11689	R02152	0.11689	R07833	0.11689	R00586	0.07093	R00212	0.06851	R01213	0.05336	R01196	0.05024	R08189	0.0372	R02616	0.03343	R01556	0.03189	R05063	0.03041	R04916	0.02855	R04917	0.02855	R09107	0.02389	R06934	0.02313	R00236	0.02024	R00230	0.01987	R03910	0.01875	R00351	0.01804	R00209	0.01749	R00362	0.01683	R04466	0.01314	R05332	0.01219	R02911	0.00697	R00259
subnetwork-3	R05112	0.42492	R00881	0.14242	R01818	0.10521	R01819	0.07275	R00883	0.06769	R00888	0.04994	R00885	0.04565	R08163	0.04357	R07804	0.02498	R02718	0.00622	R09238	0.00497	R04311	0.00413	R03120	0.00371	R05300	0.00154	R09229	0.00154
subnetwork-4	R05520	0.81712	R05070	0.07734	R03231	0.03223	R09371	0.01606	R08783	0.01589	R08774	0.01531	R04867	0.00675	R05813	0.0027	R07774	0.0027	R02056	0.00254	R09398	0.00227	R02499	0.00192	R04190	0.0012	R00177	0.00116	R04893	0.00113
subnetwork-5	R05645	0.18499	R09219	0.16163	R05234	0.13321	R04294	0.09416	R08363	0.09416	R08364	0.09416	R09226	0.08113	R08165	0.05817	R06677	0.03404	R05238	0.02427	R05055	0.02094	R08166	0.01066	R08097	0.00321	R05284	0.00313	R03259	0.0021
subnetwork-6	R03654	0.09857	R01548	0.08078	R02371	0.08078	R04660	0.0768	R05114	0.0768	R02024	0.07244	R00985	0.06545	R00986	0.06545	R05592	0.05716	R03104	0.04549	R02055	0.03595	R03509	0.03219	R01073	0.03199	R04375	0.02618	R05582	0.02618	R08776	0.01611	R08777	0.01611	R08778	0.01611	R08909	0.01611	R08910	0.01611	R03749	0.01594	R00511	0.01591	R01335	0.00562	R05365	0.00562	R00666
subnetwork-7	R01194	0.1581	R03162	0.1575	R00626	0.13763	R01183	0.08345	R09038	0.06645	R07180	0.0663	R06138	0.05338	R03417	0.04444	R03457	0.03103	R03163	0.02899	R01185	0.02701	R01186	0.02701	R01187	0.02701	R02250	0.01689	R03161	0.01565	R05087	0.01382	R02404	0.01344	R05038	0.01107	R08926	0.00667	R02054	0.00473	R03418	0.00237	R03462	0.00177	R02052	0.00136	R09148	0.00132	R06518
subnetwork-8	R00429	0.08723	R08432	0.07982	R03018	0.04942	R08572	0.04748	R00857	0.04372	R01470	0.04372	R01353	0.04211	R01512	0.0324	R01547	0.02869	R01541	0.02865	R00127	0.02865	R02412	0.02755	R03460	0.02686	R00842	0.02558	R00844	0.02545	R05634	0.02533	R03632	0.02497	R00162	0.02478	R03409	0.02367	R00130	0.02349	R00847	0.02186	R01514	0.01882	R02649	0.01731	R00848	0.01721	R00849
subnetwork-9	R03656	0.17319	R00674	0.11656	R02340	0.11656	R02722	0.11656	R08218	0.11095	R06729	0.08092	R02199	0.07427	R08609	0.04032	R03508	0.03837	R04910	0.03662	R02678	0.02421	R08907	0.01683	R00673	0.01227	R02466	0.01105	R08219	0.00655	R02964	0.00607	R00863	0.00544	R04171	0.00319	R07013	0.00169	R07014	0.00169	R06355	0.00161	R08160	0.00161	R08990	0.00161	R00685	0.00078
subnetwork-10	R06484	0.082	R06485	0.082	R06486	0.082	R06487	0.082	R06489	0.082	R06490	0.082	R06491	0.082	R06492	0.082	R06493	0.082	R06494	0.082	R06495	0.082	R06499	0.082	R04238	0.01599
subnetwork-11	R08595	0.45205	R02634	0.13707	R08594	0.07012	R08240	0.05374	R09372	0.05203	R01388	0.03058	R04037	0.02296	R05602	0.02258	R08924	0.02149	R08706	0.02126	R05581	0.01663	R06894	0.01663	R08243	0.01527	R06366	0.01186	R05496	0.00791	R07897	0.00791	R01172	0.00566	R01392	0.00494	R01394	0.00439	R01175	0.00277	R01360	0.00223	R05608	0.00221	R01179	0.00207	R03884	0.00203	R01171
subnetwork-12	R06987	0.19302	R01664	0.19018	R05635	0.15186	R02485	0.0989	R02493	0.0703	R03014	0.06732	R08105	0.05178	R02451	0.04293	R07281	0.01948	R08570	0.01622	R03093	0.01478	R05559	0.01239	R00921	0.00954	R03096	0.00687	R02850	0.00676	R02848	0.00614	R00277	0.00484	R01199	0.00476	R00406	0.00453	R00162	0.00425	R03632	0.00405	R05558	0.0027	R08223	0.00234	R00522	0.0018	R01137
subnetwork-13	R06717	0.22391	R08894	0.22391	R08890	0.07849	R08891	0.07849	R08897	0.07849	R08903	0.07849	R08895	0.04154	R02797	0.03415	R04487	0.03415	R08898	0.03334	R06923	0.02528	R08892	0.01862	R02781	0.01818	R02782	0.01106	R01682	0.00606	R02792	0.0045	R08893	0.00309	R06922	0.00248	R04163	0.00119	R03307	0.00104	R04357	0.00078	R08346	0.0007	R08348	0.0007	R05062	0.00068
subnetwork-14	R01159	0.59856	R04543	0.13556	R03655	0.06635	R01158	0.03396	R01163	0.03396	R07935	0.0299	R01168	0.02085	R07887	0.01823	R08667	0.01208	R08783	0.01032	R08774	0.01028	R09371	0.00978	R07163	0.00934	R03938	0.00495	R01167	0.00137	R04544	0.00123	R04954	0.00123
subnetwork-15	R02023	0.07889	R01600	0.05899	R02100	0.05507	R01569	0.03988	R02102	0.03988	R00162	0.03691	R03632	0.0368	R00315	0.03643	R00867	0.03382	R03920	0.03382	R02739	0.03106	R02740	0.03106	R03321	0.03106	R08232	0.03105	R00332	0.0304	R02484	0.02577	R01092	0.02497	R02728	0.02118	R01639	0.02041	R02094	0.01718	R02098	0.01718	R04509	0.01515	R00549	0.01475	R01526	0.01397	R02439
subnetwork-16	R04951	0.06721	R00511	0.05419	R00513	0.05022	R00516	0.05022	R00962	0.05022	R02091	0.05022	R02096	0.05022	R02372	0.05022	R04318	0.04347	R01969	0.04169	R01856	0.04106	R01654	0.03912	R01655	0.03826	R01398	0.03569	R04144	0.0354	R01878	0.03354	R03350	0.0242	R04658	0.02337	R05074	0.02337	R00669	0.02283	R03351	0.01883	R04657	0.01785	R02296	0.0172	R03254	0.01696	R01855
subnetwork-17	R04313	0.32979	R09366	0.10879	R09373	0.10614	R05647	0.06904	R03223	0.06745	R05646	0.06206	R05135	0.03135	R02652	0.02696	R01737	0.02585	R08646	0.02518	R01738	0.02144	R01740	0.02144	R03157	0.02083	R04448	0.01986	R04058	0.01519	R03045	0.01197	R08503	0.00594	R08603	0.0054	R01739	0.00496	R02650	0.00297	R05661	0.00261	R04829	0.0025	R04830	0.0025	R03632	0.00193	R00162
subnetwork-18	R03244	0.31729	R03662	0.18874	R00590	0.15683	R00582	0.08292	R05397	0.06229	R02993	0.05775	R08654	0.03167	R02685	0.02747	R04170	0.02747	R08698	0.0127	R02858	0.01037	R04035	0.00647	R00891	0.00352	R05653	0.00274	R05654	0.00274	R05655	0.00274	R02919	0.00217	R05510	0.00169	R00585	0.00058
subnetwork-19	R04939	0.41855	R09365	0.09086	R08648	0.07277	R02124	0.06027	R04771	0.05155	R00995	0.03987	R08192	0.03362	R04770	0.02752	R01000	0.02675	R04405	0.02627	R00994	0.02373	R08637	0.0233	R00996	0.02116	R01498	0.01629	R08379	0.0154	R04724	0.01347	R04936	0.01328	R01488	0.00898	R09135	0.00718	R04842	0.00153	R04843	0.00153	R04965	0.00117	R07953	0.00113	R04840	0.00089	R04725
subnetwork-20	R06178	0.23974	R05627	0.18267	R04562	0.12186	R01078	0.09652	R05670	0.08639	R09228	0.0649	R05030	0.05682	R08855	0.05682	R03182	0.04136	R03877	0.01592	R05366	0.01292	R02933	0.01023	R05224	0.00512	R04890	0.00226	R04418	0.00131	R00256	0.00116	R02602	0.00085	R04419	0.00081	R00575	0.00071
subnetwork-21	R00408	0.18353	R00412	0.18353	R04198	0.07656	R04199	0.07656	R02735	0.0686	R01288	0.05747	R06407	0.05627	R05673	0.04822	R02734	0.03463	R03317	0.03358	R00490	0.02876	R05920	0.02799	R05924	0.02799	R05209	0.02035	R00999	0.01846	R03591	0.01077	R03592	0.01077	R03542	0.01034	R00713	0.00518	R00714	0.00518	R06904	0.00317	R01778	0.00211	R00410	0.00205	R01780	0.00205	R05448
subnetwork-22	R04314	0.21085	R08162	0.18461	R05633	0.14922	R02016	0.14224	R05197	0.10925	R05688	0.10221	R05620	0.03763	R06834	0.0212	R09215	0.0212	R09221	0.0212
subnetwork-23	R01100	0.14527	R01105	0.14527	R01678	0.14527	R03355	0.14527	R04633	0.14527	R03354	0.09524	R01101	0.04492	R01103	0.04489	R07460	0.03832	R05243	0.00854	R08682	0.00792	R01718	0.00787	R04666	0.00763	R00506	0.00752	R07998	0.00314	R07024	0.00193	R07084	0.00193	R07429	0.0011
subnetwork-24	R08004	0.6014	R06895	0.09394	R05420	0.05274	R06415	0.04831	R06928	0.03708	R07417	0.03708	R07418	0.03708	R04042	0.02593	R04041	0.01761	R03197	0.01337	R03643	0.00396	R03751	0.00376	R05231	0.00343	R03222	0.00315	R02565	0.00282	R02566	0.00282	R07228	0.00212	R02733	0.00166	R03959	0.00147	R06989	0.00147	R08116	0.00147	R07229	0.00145	R09113	0.00105	R03893	0.00065	R06838
subnetwork-25	R01982	0.12085	R04320	0.08579	R07413	0.08579	R07680	0.07452	R02361	0.06218	R08694	0.05466	R02623	0.0471	R01983	0.04654	R05134	0.04384	R05606	0.04373	R01540	0.04346	R02362	0.04188	R08708	0.03995	R02360	0.03495	R02555	0.03214	R07676	0.03126	R06367	0.02587	R06368	0.02587	R01542	0.0123	R02624	0.01018	R05389	0.00964	R02736	0.00915	R07675	0.00748	R02622	0.00658	R09417
subnetwork-26	R07656	0.2608	R08281	0.14878	R03596	0.11893	R01918	0.08484	R08350	0.08482	R08351	0.08482	R00858	0.02517	R05207	0.02339	R09081	0.01884	R00274	0.01333	R00494	0.01177	R03522	0.00925	R07083	0.00925	R07092	0.00925	R07093	0.00925	R07094	0.00925	R07100	0.00925	R07113	0.00925	R07116	0.00925	R08280	0.00925	R08511	0.00925	R08512	0.00925	R01917	0.00553	R00497	0.00341	R00094
subnetwork-27	R00943	0.16959	R07297	0.15806	R06975	0.11276	R03940	0.10436	R04325	0.09207	R04326	0.09207	R04560	0.08941	R08122	0.04303	R02743	0.02429	R00814	0.02108	R07999	0.01584	R04049	0.0157	R00944	0.01392	R07855	0.01228	R00894	0.01093	R07004	0.00971	R08765	0.00381	R07660	0.00302	R00818	0.00255	R00941	0.00253	R04274	0.00084
subnetwork-28	R04964	0.13594	R00623	0.08643	R08557	0.08643	R08558	0.08643	R01030	0.08299	R05578	0.08168	R01166	0.07168	R02408	0.04063	R01028	0.03631	R01309	0.03521	R02472	0.03105	R03537	0.0275	R02473	0.02579	R02272	0.02505	R09213	0.02382	R00905	0.02127	R00904	0.01677	R00631	0.01593	R02269	0.00925	R00036	0.00911	R04109	0.00909	R00908	0.00686	R05138	0.00474	R01316	0.00374	R07860
subnetwork-29	R08437	0.62321	R08306	0.08975	R03470	0.07327	R03503	0.04192	R01902	0.03216	R01781	0.02998	R08693	0.02931	R01785	0.01865	R03504	0.01747	R00052	0.0057	R07003	0.00558	R01906	0.00541	R02991	0.00507	R04351	0.00238	R01011	0.00237	R04824	0.00227	R04825	0.00227	R01901	0.00222	R05245	0.00145	R08389	0.00134	R07445	0.00109	R02935	0.0007	R02936	0.0007	R03404	0.00069	R06835
subnetwork-30	R05532	0.09333	R06427	0.09333	R06477	0.09333	R06478	0.09333	R06859	0.09333	R07527	0.09333	R08446	0.09333	R08467	0.09333	R08787	0.09333	R08788	0.09333	R09371	0.018	R08783	0.01789	R08774	0.01778	R08249	0.00766	R05809	0.00189	R07234	0.00085
subnetwork-31	R00899	0.15164	R08198	0.12053	R03650	0.11803	R00895	0.11736	R00896	0.11736	R01799	0.09104	R01001	0.0587	R08632	0.0587	R00264	0.0262	R01411	0.02592	R02508	0.02042	R03260	0.02042	R08637	0.01006	R01285	0.00892	R01286	0.00892	R02806	0.00689	R06943	0.00508	R02894	0.00467	R01570	0.00424	R01415	0.00409	R00365	0.00259	R01289	0.00224	R01290	0.00224	R08655	0.00174	R00369
subnetwork-32	R04983	0.10172	R04988	0.10172	R06680	0.10172	R06715	0.10172	R06719	0.10172	R08932	0.10172	R09063	0.10172	R09189	0.10172	R09191	0.10172	R08774	0.01755	R08783	0.01746	R09371	0.01746	R03789	0.00996	R02147	0.00903	R09065	0.00445	R07235	0.00313	R01677	0.00279	R07234	0.00086	R05614	0.00059	R08781	0.00059
subnetwork-33	R03492	0.15907	R04184	0.15907	R04586	0.15907	R08366	0.15178	R04979	0.11313	R03618	0.11159	R05168	0.03868	R01482	0.02929	R04634	0.02377	R08709	0.01968	R08710	0.01968	R02454	0.00919	R06966	0.00508
subnetwork-34	R07762	0.12092	R05075	0.08532	R05146	0.08532	R03634	0.07053	R05549	0.07053	R01624	0.03926	R04355	0.0363	R04726	0.0363	R04952	0.0363	R04957	0.0363	R04968	0.0363	R00872	0.03411	R04960	0.03381	R04963	0.0275	R01706	0.02407	R04014	0.02339	R08159	0.02339	R04930	0.01988	R02410	0.01874	R03635	0.01874	R00875	0.01289	R04429	0.01088	R04955	0.01088	R04966	0.01088	R04969
subnetwork-35	R04859	0.08583	R01127	0.06164	R03661	0.0592	R01126	0.05502	R00651	0.04997	R01287	0.04985	R01130	0.04487	R03132	0.04472	R01736	0.04388	R04090	0.04388	R00900	0.04344	R01082	0.04208	R01135	0.04124	R01083	0.03714	R03601	0.03712	R00897	0.03695	R01132	0.03109	R02530	0.02957	R01248	0.02529	R01251	0.02529	R06843	0.02327	R00316	0.01496	R01241	0.0141	R02528	0.01389	R00710
subnetwork-36	R02014	0.07182	R02707	0.0632	R01786	0.0537	R00158	0.04861	R03632	0.0474	R00162	0.04699	R04779	0.04315	R02971	0.03892	R04391	0.03892	R01968	0.0363	R01665	0.03077	R03968	0.03039	R05668	0.03027	R02090	0.02768	R02706	0.02513	R03347	0.02259	R08124	0.02259	R08844	0.02259	R03035	0.01813	R00089	0.01765	R03269	0.01723	R00239	0.01558	R02584	0.01472	R00086	0.01435	R04780
subnetwork-37	R06547	0.09291	R07909	0.09291	R01625	0.06429	R04254	0.053	R06545	0.053	R08807	0.053	R08808	0.053	R08809	0.053	R08810	0.053	R09256	0.053	R09257	0.053	R08806	0.05281	R07758	0.0455	R01197	0.04304	R08805	0.03449	R07902	0.01982	R08184	0.01686	R08186	0.01686	R07161	0.01684	R03210	0.01524	R08549	0.01358	R03538	0.00962	R01154	0.0085	R04420	0.00409	R00405
subnetwork-38	R06940	0.19175	R03013	0.18923	R03012	0.13252	R07951	0.1167	R03950	0.06977	R05181	0.04849	R02864	0.04517	R03947	0.04517	R06267	0.04355	R03367	0.0426	R03813	0.02369	R04379	0.00862	R05368	0.00791	R02654	0.006	R00594	0.00343	R04908	0.00323	R01055	0.00287	R02037	0.00282	R04909	0.00197	R04847	0.00192	R04416	0.00181	R04380	0.00171	R07504	0.00166	R07415	0.00126	R00524
subnetwork-39	R02767	0.2063	R03657	0.15452	R04001	0.11217	R01009	0.09168	R03652	0.08055	R01090	0.07399	R04426	0.05211	R06906	0.04592	R09187	0.04592	R06784	0.03648	R04072	0.02589	R04746	0.01609	R06942	0.01609	R00890	0.01037	R03732	0.00908	R03777	0.00563	R01005	0.00298	R01837	0.00216	R04745	0.00212	R06941	0.00212	R04810	0.00208	R06786	0.00161	R08664	0.00161	R02113	0.00063
subnetwork-40	R04783	0.28175	R02887	0.23837	R01280	0.1096	R02886	0.07501	R01602	0.06923	R06602	0.02741	R02941	0.02574	R06913	0.02085	R02035	0.01615	R08442	0.01536	R07758	0.0149	R08906	0.01271	R07290	0.01137	R03037	0.01127	R04972	0.00928	R04515	0.00761	R04784	0.00761	R06925	0.00761	R03224	0.00731	R03760	0.00628	R03299	0.00561	R03275	0.00473	R04785	0.00261	R01279	0.00256	R06912
subnetwork-41	R08985	0.45294	R02984	0.14029	R06513	0.09485	R02777	0.05585	R06514	0.05227	R03291	0.03035	R03293	0.03035	R08086	0.02793	R05518	0.02263	R02983	0.01667	R05526	0.01667	R08935	0.01667	R04120	0.01211	R03830	0.01108	R06614	0.00826	R05808	0.00669	R08963	0.00165	R07607	0.00146
subnetwork-42	R02289	0.20169	R02912	0.20044	R09270	0.20044	R09271	0.20044	R00946	0.03094	R01221	0.02718	R00942	0.01772	R00937	0.01505	R00940	0.01505	R00939	0.014	R00936	0.01399	R01224	0.0118	R07168	0.0118	R01291	0.00826	R09317	0.00734	R04125	0.00713	R00192	0.00636	R00194	0.00403	R03636	0.00293	R08433	0.00124	R04309	0.00073	R04310	0.00073
subnetwork-43	R07655	0.32224	R03346	0.10039	R03005	0.08076	R02295	0.06556	R02237	0.06438	R01724	0.06317	R02235	0.05467	R02236	0.05467	R03066	0.04561	R03067	0.04561	R05048	0.03636	R04148	0.02639	R08228	0.0258	R05553	0.01037	R03004	0.00261	R05282	0.00132
subnetwork-44	R08901	0.20524	R05692	0.17573	R07059	0.17573	R07060	0.17573	R09386	0.17249	R09409	0.02239	R08945	0.01079	R08980	0.01079	R04835	0.00912	R04836	0.00912	R01951	0.00739	R07937	0.00674	R04758	0.00529	R05669	0.00459	R04984	0.00437	R02620	0.0034
subnetwork-45	R04981	0.10562	R06675	0.10562	R06687	0.10562	R06703	0.10562	R07521	0.10562	R08449	0.10562	R08769	0.10562	R08804	0.10562	R04858	0.0617	R08783	0.01802	R08774	0.01794	R09371	0.01792	R06704	0.01284	R05649	0.00651	R04990	0.00459	R00177	0.00458	R03003	0.00354	R04749	0.00185	R05648	0.00131	R05763	0.00116	R07234	0.00085	R04751	0.00065
subnetwork-46	R06414	0.32919	R03443	0.07711	R03458	0.06591	R01859	0.062	R00925	0.05761	R00919	0.05175	R08755	0.05175	R08756	0.05175	R00927	0.03867	R02922	0.03386	R02333	0.02862	R00161	0.02333	R03459	0.01959	R01449	0.01238	R03840	0.01168	R00921	0.00886	R00918	0.00881	R01519	0.00816	R06413	0.00796	R03187	0.00532	R01199	0.00487	R07127	0.00464	R05369	0.00442	R00920	0.00402	R04531
subnetwork-47	R03955	0.47325	R02166	0.20424	R05233	0.06815	R07280	0.04776	R05593	0.03801	R08832	0.03624	R05601	0.02364	R07760	0.02364	R00066	0.02275	R04457	0.01936	R03165	0.01897	R08227	0.00729	R05707	0.00501	R05594	0.00374	R05583	0.00289	R02791	0.00141	R04300	0.00128	R02226	0.00097
subnetwork-48	R03663	0.1243	R08600	0.09135	R08601	0.09135	R01466	0.07171	R06531	0.06856	R01117	0.04905	R04131	0.03776	R04132	0.03776	R04895	0.03776	R06897	0.03776	R01804	0.03736	R06530	0.03535	R03491	0.0336	R05115	0.0336	R05117	0.0336	R06891	0.02781	R09281	0.02781	R01811	0.02346	R08686	0.01525	R04732	0.01378	R04224	0.01323	R01465	0.01147	R01645	0.0094	R01647	0.0094	R03857
subnetwork-49	R00306	0.25158	R04949	0.25158	R05196	0.10464	R00299	0.09455	R01209	0.0417	R04441	0.0417	R00952	0.03127	R03051	0.02238	R04440	0.02238	R05068	0.02238	R05069	0.02238	R08754	0.01748	R01216	0.01702	R01226	0.01702	R07264	0.00674	R00308	0.00501	R01555	0.00365	R00010	0.00334	R01139	0.00228	R04681	0.0019	R04682	0.0019	R02065	0.00128	R00162	0.00126	R00304	0.00113	R04095
subnetwork-50	R09180	0.80574	R09383	0.05559	R04399	0.04025	R09269	0.04025	R08170	0.01626	R06840	0.01382	R04901	0.01177	R07148	0.00709	R03696	0.00205	R07082	0.00148	R05418	0.00141	R06579	0.00141	R08672	0.00141
subnetwork-51	R07901	0.34683	R04953	0.07855	R00483	0.05615	R05577	0.05462	R00480	0.04588	R01992	0.04142	R06520	0.03522	R02549	0.03102	R00485	0.03068	R01993	0.03063	R02291	0.03002	R01397	0.02923	R03975	0.0234	R03980	0.02316	R00481	0.0208	R04292	0.01731	R03423	0.01589	R00489	0.01561	R08642	0.01276	R03062	0.01082	R01986	0.0091	R00491	0.00719	R04172	0.00632	R04744	0.00607	R07025
subnetwork-52	R03527	0.29769	R02585	0.1331	R02021	0.05544	R06363	0.05122	R01324	0.04881	R01325	0.04881	R01900	0.04881	R04378	0.03245	R08550	0.02925	R00566	0.02771	R00268	0.02706	R01899	0.02706	R00267	0.02648	R01791	0.02217	R03544	0.01918	R03545	0.01918	R05451	0.01587	R01157	0.01279	R04928	0.00794	R01148	0.00484	R01582	0.00484	R02109	0.00408	R00787	0.00354	R00789	0.00354	R01790
subnetwork-53	R06479	0.18032	R07501	0.18032	R08465	0.18032	R08987	0.18032	R09369	0.18032	R08783	0.01816	R08774	0.01814	R09371	0.01793	R00177	0.00851	R01708	0.00622	R03194	0.00539	R07237	0.00539	R07238	0.00539	R05810	0.00374	R03948	0.00266	R03875	0.00149	R04733	0.00098	R07234	0.00095	R08781	0.00068	R01710	0.00067	R01711	0.00067
subnetwork-54	R03660	0.22937	R01829	0.11687	R02413	0.08912	R01826	0.08702	R03083	0.07605	R03084	0.07477	R04215	0.06069	R00691	0.05193	R01627	0.04672	R01530	0.0425	R08605	0.04087	R01528	0.0182	R02261	0.01162	R02391	0.01013	R02393	0.01013	R05338	0.00936	R07002	0.00838	R04678	0.0022	R08604	0.00163	R08652	0.00163	R08673	0.00163	R02173	0.00129	R06847	0.00129	R01974	0.00125	R00699
subnetwork-55	R00390	0.08766	R04361	0.08622	R07382	0.08622	R09034	0.08622	R09035	0.08622	R09036	0.08622	R09037	0.08622	R09419	0.08446	R06927	0.04919	R04265	0.04153	R07383	0.03447	R08711	0.02968	R03913	0.02323	R03914	0.02323	R02599	0.02217	R06918	0.02106	R01416	0.01721	R05298	0.01339	R06409	0.0104	R04986	0.00623	R05376	0.00623	R04424	0.00386	R02377	0.00287	R07670	0.00116	R02597
subnetwork-56	R02961	0.21311	R03943	0.14265	R06476	0.14265	R06693	0.14265	R07535	0.14265	R08791	0.14265	R09371	0.01844	R08783	0.01818	R08774	0.01811	R00177	0.00388	R06578	0.00207	R07034	0.00184	R00178	0.0014	R04866	0.00118	R05693	0.00112	R05694	0.00112	R07136	0.00112	R07137	0.00112	R08590	0.00112	R07234	0.00095	R08781	0.0006	R05614	0.00058
subnetwork-57	R00802	0.16652	R00028	0.14346	R00801	0.14346	R04550	0.10498	R04777	0.10498	R00945	0.04235	R09099	0.04235	R05835	0.02807	R06408	0.02564	R08087	0.02564	R08096	0.02564	R00751	0.02239	R06171	0.02239	R00371	0.01646	R02699	0.01266	R00878	0.01164	R00307	0.01158	R04065	0.01091	R00365	0.0104	R02120	0.00734	R02698	0.00559	R00803	0.0045	R00383	0.00225	R01221	0.00218	R01823
subnetwork-58	R05657	0.70868	R06521	0.07196	R02135	0.07148	R05078	0.0354	R06642	0.02608	R08383	0.02608	R04204	0.0124	R06516	0.00881	R02133	0.0069	R04488	0.0056	R05165	0.00384	R08868	0.00384	R08869	0.00384	R02979	0.00361	R04489	0.00173	R06939	0.00167	R04203	0.00164	R00702	0.00148	R06353	0.00124	R03172	0.00073
subnetwork-59	R06498	0.22494	R06684	0.22494	R09331	0.22494	R02097	0.0577	R05629	0.05736	R05630	0.05736	R04573	0.05674	R04617	0.05674	R07661	0.03407	R00963	0.00315	R06683	0.00089	R00056	0.00063
subnetwork-60	R09096	0.27033	R04869	0.12568	R05586	0.06582	R07885	0.06582	R06635	0.05634	R04470	0.05441	R01196	0.02774	R03065	0.02115	R08190	0.02094	R08221	0.01977	R00742	0.01907	R04386	0.01907	R01933	0.01729	R00740	0.01608	R08220	0.01554	R06643	0.01309	R05600	0.01303	R09258	0.01285	R08938	0.01213	R00235	0.01138	R01761	0.01132	R00209	0.01003	R00230	0.00998	R05351	0.00959	R01177
subnetwork-61	R06435	0.1157	R07524	0.1157	R08151	0.1157	R08441	0.1157	R08455	0.1157	R08973	0.1157	R09177	0.1157	R09200	0.1157	R08783	0.0181	R08774	0.0181	R09371	0.01789	R08597	0.00544	R04993	0.00503	R03283	0.00304	R02465	0.00272	R03284	0.00144	R07234	0.00091
subnetwork-62	R04549	0.15101	R02297	0.10409	R02142	0.09757	R02719	0.09731	R02568	0.08342	R09039	0.06302	R09105	0.05854	R06728	0.03977	R05133	0.03444	R04606	0.03244	R05000	0.02917	R05615	0.02917	R05616	0.02917	R06785	0.02649	R02720	0.02505	R02143	0.01688	R01421	0.01527	R04985	0.01217	R03971	0.00761	R05591	0.00756	R07070	0.00598	R02805	0.00578	R06920	0.00408	R05590	0.00351	R02513
subnetwork-63	R02022	0.072	R04534	0.05654	R07763	0.05603	R03236	0.05471	R00756	0.04326	R00767	0.04326	R00769	0.04326	R00770	0.04326	R03237	0.04326	R03238	0.04326	R03239	0.04326	R00206	0.03682	R00760	0.03086	R00512	0.03084	R00772	0.02885	R00771	0.02834	R00571	0.0273	R00572	0.027	R00200	0.02651	R00724	0.02625	R00765	0.02056	R00659	0.02027	R00762	0.01802	R00199	0.01178	R09031
subnetwork-64	R02421	0.16852	R00948	0.14535	R00624	0.11082	R02328	0.09988	R02017	0.07832	R08187	0.06181	R01066	0.06108	R08231	0.05622	R08229	0.04129	R02749	0.03541	R07411	0.03363	R08123	0.03054	R00956	0.02989	R00959	0.01853	R03557	0.00415	R00310	0.00405	R08222	0.00327	R08230	0.00327	R08226	0.00316	R00947	0.00266	R00125	0.00246	R00069	0.00135	R04009	0.00135	R04947	0.00135	R05147
subnetwork-65	R00811	0.04519	R02631	0.04519	R02704	0.04519	R02738	0.04519	R02780	0.04519	R03232	0.04519	R04076	0.04519	R04111	0.04519	R04393	0.04519	R04394	0.04519	R05132	0.04519	R05199	0.04519	R05570	0.04519	R05820	0.04519	R07671	0.04519	R08367	0.04519	R08559	0.04519	R08860	0.04519	R03076	0.04473	R02926	0.03323	R08260	0.01432	R07677	0.01396	R02059	0.01149	R02628	0.0102	R08258
subnetwork-66	R00493	0.0907	R06131	0.09041	R00145	0.08732	R00146	0.08732	R04880	0.08421	R02101	0.06236	R01663	0.05969	R08217	0.05304	R01220	0.05056	R06613	0.0347	R00357	0.03379	R00839	0.03017	R00342	0.02875	R04540	0.02699	R09092	0.02699	R00344	0.02658	R01341	0.02471	R07324	0.01493	R08639	0.01408	R08093	0.01023	R00339	0.00916	R00835	0.0063	R01344	0.00543	R07164	0.00365	R07165
subnetwork-67	R02020	0.13819	R04621	0.1084	R04638	0.1084	R04805	0.069	R04620	0.06733	R01150	0.05666	R08704	0.04022	R00434	0.0341	R02814	0.03316	R05643	0.02954	R04435	0.02518	R04286	0.02466	R00424	0.02393	R00428	0.02393	R04639	0.02393	R03080	0.02305	R07500	0.02094	R08782	0.02094	R00426	0.01798	R03879	0.01763	R08705	0.01763	R07651	0.01641	R04506	0.01257	R00425	0.01087	R08172
subnetwork-68	R05530	0.30705	R05531	0.30705	R06452	0.30705	R06935	0.04278	R06436	0.02553	R02924	0.00644	R02923	0.00325
subnetwork-69	R04913	0.16032	R08679	0.16032	R08683	0.16032	R05086	0.09805	R01698	0.05799	R05681	0.05766	R05837	0.05766	R08612	0.04394	R08636	0.03803	R05838	0.02625	R04452	0.02322	R04738	0.01809	R05814	0.01677	R01687	0.01178	R03867	0.01178	R04159	0.01178	R04935	0.01178	R07069	0.00926	R06424	0.00897	R04737	0.00239	R07071	0.0019	R06573	0.00181	R07663	0.00181	R08665	0.00181	R08684
subnetwork-70	R06544	0.05258	R06641	0.05258	R06800	0.05258	R07873	0.05258	R07876	0.05258	R07884	0.05258	R07886	0.05258	R07926	0.05258	R07927	0.05258	R07928	0.05258	R07929	0.05258	R06637	0.05173	R06645	0.05171	R06644	0.05132	R09258	0.04231	R06643	0.04212	R08805	0.01836	R08185	0.01673	R08191	0.01673	R01626	0.01613	R00921	0.01507	R05081	0.01231	R00926	0.0092	R01199	0.0083	R06568
subnetwork-71	R07906	0.42959	R01518	0.1196	R01334	0.07139	R01513	0.05187	R00658	0.05123	R08237	0.03539	R01773	0.02785	R01775	0.02785	R02301	0.02595	R01777	0.02369	R05267	0.01877	R05269	0.01877	R06893	0.01605	R02300	0.01529	R04030	0.01199	R05287	0.01102	R04150	0.01051	R07263	0.01051	R02302	0.00527	R00661	0.00525	R02661	0.00263	R01197	0.00147	R04031	0.00135	R00024	0.0012	R03140
subnetwork-72	R01994	0.04619	R04377	0.04579	R05083	0.04579	R06546	0.04579	R07574	0.04579	R07874	0.04579	R07875	0.04579	R07877	0.04579	R07878	0.04579	R07879	0.04579	R07911	0.04579	R07914	0.04579	R08013	0.04579	R08075	0.04579	R08076	0.04579	R08813	0.04579	R08814	0.04579	R08816	0.04579	R08822	0.04579	R08824	0.04579	R08830	0.04579	R03646	0.01322	R08615	0.00977	R08295	0.00617	R08629
subnetwork-73	R04273	0.20702	R01010	0.0914	R01070	0.06297	R01068	0.06295	R08014	0.06126	R08017	0.06126	R08042	0.06126	R07662	0.04136	R08158	0.04047	R01015	0.03797	R06914	0.03107	R08300	0.03002	R02262	0.02615	R02257	0.02424	R02258	0.02424	R01016	0.02233	R02288	0.01976	R04961	0.01621	R02263	0.01508	R04963	0.01311	R02914	0.01171	R04740	0.00882	R04780	0.00788	R02073	0.00495	R05679
subnetwork-74	R09098	0.39237	R09124	0.39217	R03664	0.04048	R04559	0.03859	R01478	0.03527	R08127	0.03527	R04591	0.03083	R07405	0.02035	R01480	0.00675	R07515	0.0031	R03342	0.00265
subnetwork-75	R04331	0.10713	R07932	0.10713	R08857	0.10713	R08858	0.10713	R00890	0.10439	R00418	0.07525	R08856	0.06858	R01535	0.0449	R00420	0.03859	R00505	0.03332	R00517	0.02748	R00968	0.02748	R00430	0.02618	R02019	0.02464	R00416	0.02329	R05566	0.01753	R05046	0.01209	R00502	0.0098	R00662	0.00909	R00501	0.00891	R06558	0.00879	R00431	0.0033	R07035	0.00312	R00336	0.00159	R00955
subnetwork-76	R05811	0.59896	R00754	0.08625	R01492	0.04006	R03815	0.03361	R03425	0.03287	R05599	0.02992	R06369	0.02992	R05222	0.02206	R09329	0.02204	R05223	0.01829	R04594	0.01586	R08774	0.01113	R06973	0.01092	R09371	0.01034	R08783	0.00998	R00747	0.00801	R00749	0.00465	R00746	0.00341	R04496	0.0034	R05149	0.00198	R07440	0.00105	R05198	0.0008	R06868	0.00072	R06869	0.00072
subnetwork-77	R04112	0.65376	R03599	0.12581	R00401	0.11345	R02689	0.04305	R02687	0.01764	R02688	0.01764	R03332	0.00563	R04034	0.00493	R00397	0.00466	R03364	0.00422	R05347	0.00143	R05443	0.00138	R04907	0.00109	R01351	0.00104	R01352	0.00104	R02691	0.00077	R03681	0.00073	R01493	0.00065	R01494	0.00065
subnetwork-78	R03191	0.12974	R03192	0.12974	R08618	0.07222	R08622	0.07222	R08626	0.07222	R08630	0.07222	R08638	0.07222	R08643	0.07222	R08647	0.07222	R00660	0.06089	R03193	0.0542	R02783	0.05035	R03977	0.03142	R08621	0.01713	R01579	0.00897	R01262	0.0053	R05782	0.00335	R01343	0.00158	R01260	0.00081	R07430	0.00081
subnetwork-79	R09332	0.48386	R04316	0.25803	R08188	0.08783	R09308	0.05463	R03048	0.04023	R08380	0.04023	R06589	0.00949	R01196	0.00696	R04221	0.00512	R07839	0.00404	R00230	0.00241	R00209	0.00224	R07454	0.00191	R05492	0.0009	R05560	0.00083
subnetwork-80	R04533	0.22221	R03816	0.17143	R01433	0.1	R07674	0.099	R08238	0.08082	R09185	0.06443	R08255	0.05846	R05309	0.03894	R09132	0.03894	R09133	0.03894	R08499	0.0361	R01432	0.02746	R02047	0.00527	R04482	0.00362	R07891	0.00265	R01431	0.00256	R06915	0.00231	R07890	0.00227	R04027	0.00129	R05334	0.00129	R08050	0.00076
subnetwork-81	R00256	0.09189	R00575	0.06564	R01229	0.06224	R00768	0.04744	R03905	0.04724	R04212	0.04675	R01227	0.0435	R04463	0.04287	R00253	0.04135	R04558	0.03924	R01230	0.03795	R01231	0.03795	R08244	0.03795	R02292	0.03579	R02433	0.03509	R00573	0.03362	R00578	0.03199	R01072	0.03029	R08245	0.02458	R04208	0.02211	R07380	0.0206	R00114	0.01734	R00093	0.01692	R04640	0.01634	R05225
subnetwork-82	R04998	0.64935	R08034	0.10299	R05220	0.07605	R00630	0.06775	R09059	0.05681	R02770	0.01907	R03411	0.00903	R08734	0.00491	R03255	0.00378	R02769	0.00366	R06146	0.00199	R00543	0.00172	R02644	0.00133	R06282	0.00074
subnetwork-83	R08900	0.13978	R00414	0.05036	R06917	0.04549	R00963	0.0436	R00964	0.03586	R00967	0.03586	R00970	0.03586	R01549	0.03586	R01880	0.03586	R02327	0.03586	R02332	0.03586	R01138	0.03416	R01858	0.03416	R02320	0.03416	R08899	0.03188	R02319	0.03064	R05032	0.03038	R05662	0.03038	R02018	0.02856	R01954	0.02786	R00966	0.02768	R01086	0.02597	R01870	0.02307	R00965	0.0229	R01876
subnetwork-84	R08817	0.19531	R00506	0.15815	R00291	0.13671	R05644	0.13384	R00022	0.1313	R00286	0.09233	R02750	0.03099	R01206	0.01894	R00289	0.01874	R01207	0.01739	R02437	0.016	R07767	0.00905	R05377	0.00805	R04373	0.00554	R01201	0.00491	R05176	0.00476	R05364	0.00349	R03473	0.00271	R06853	0.0027	R06854	0.0027	R01997	0.00193	R03576	0.00098	R05258	0.00077	R06884	0.00077	R00287
subnetwork-85	R00454	0.14822	R08247	0.11743	R03665	0.0959	R08714	0.09108	R03658	0.08881	R00451	0.06784	R06845	0.0482	R08157	0.04716	R05823	0.03691	R08878	0.03691	R00462	0.03115	R00715	0.02786	R04018	0.0261	R04650	0.0261	R04958	0.01889	R04152	0.01652	R00396	0.01611	R07768	0.01204	R07015	0.01142	R03055	0.00905	R00461	0.00746	R04960	0.00433	R08880	0.00426	R01196	0.00222	R05632
subnetwork-86	R04566	0.39089	R08273	0.13863	R08766	0.08622	R09054	0.08622	R03848	0.06723	R06682	0.0635	R08625	0.0635	R02952	0.03147	R01942	0.02507	R03371	0.01207	R03372	0.00786	R07583	0.00715	R07584	0.00715	R04568	0.00354	R07826	0.00302	R01943	0.00168	R08806	0.00156	R05002	0.00134
subnetwork-87	R01714	0.13791	R01715	0.1188	R01373	0.10552	R02853	0.10039	R09064	0.08304	R08140	0.06992	R06731	0.05786	R09279	0.05786	R05050	0.04987	R01717	0.04486	R01377	0.03465	R03767	0.02034	R04868	0.01423	R06361	0.01423	R01378	0.01284	R06402	0.01161	R05336	0.0066	R05367	0.00644	R04024	0.00558	R00391	0.00513	R04742	0.00513	R04741	0.00439	R04812	0.00439	R01372	0.00381	R07711
subnetwork-88	R03038	0.17196	R09089	0.15943	R08142	0.12496	R09055	0.12496	R02060	0.08144	R03313	0.08	R07764	0.05135	R07605	0.04403	R07765	0.04079	R08141	0.03782	R05286	0.02697	R08780	0.02327	R03119	0.00865	R06789	0.00812	R06370	0.00628	R02382	0.00277	R02383	0.00189	R05442	0.0018	R04674	0.00142	R02080	0.00106
subnetwork-89	R02163	0.14456	R02630	0.09508	R08819	0.08455	R08823	0.08455	R01329	0.0699	R01332	0.04441	R06134	0.03891	R00137	0.03715	R00118	0.0338	R08613	0.0302	R08360	0.02997	R03648	0.02938	R08362	0.02931	R00189	0.026	R00104	0.0251	R09384	0.02311	R02744	0.01965	R02746	0.01965	R02747	0.01965	R03416	0.01965	R07291	0.01965	R00281	0.01389	R04919	0.01232	R00538	0.00889	R00539
subnetwork-90	R04536	0.09833	R00226	0.08047	R00217	0.07859	R00006	0.07649	R00382	0.07078	R00220	0.06529	R00471	0.05269	R08698	0.03987	R00597	0.03849	R00600	0.03736	R00782	0.02929	R00703	0.02775	R03790	0.02677	R00717	0.02479	R05674	0.02294	R04439	0.02206	R05071	0.02206	R00704	0.02015	R00214	0.01966	R00475	0.01835	R00216	0.0176	R00750	0.01701	R03792	0.01597	R07828	0.01322	R00381
subnetwork-91	R00093	0.05613	R00114	0.05582	R00694	0.04829	R00734	0.04829	R04029	0.03431	R04051	0.03431	R04467	0.03431	R05507	0.03431	R06426	0.03431	R06844	0.03431	R08931	0.03431	R02088	0.03224	R00256	0.03057	R02918	0.02819	R00355	0.026	R02619	0.026	R05052	0.026	R00248	0.02434	R02283	0.02303	R00575	0.02213	R03243	0.02093	R01561	0.01991	R02557	0.01991	R04241	0.01955	R01214
subnetwork-92	R04315	0.29935	R07105	0.14947	R03659	0.1464	R04773	0.1464	R03937	0.05185	R07673	0.04881	R07606	0.02775	R04903	0.02724	R05180	0.02097	R09207	0.01893	R09208	0.01893	R07889	0.01817	R06371	0.0082	R00650	0.00719	R04818	0.00379	R04819	0.00379	R03788	0.00121	R06528	0.00085
subnetwork-93	R01054	0.071	R01067	0.04765	R01641	0.04765	R01830	0.04765	R06590	0.04765	R06861	0.04765	R06863	0.04765	R00014	0.04438	R03050	0.04113	R04672	0.04113	R04673	0.04113	R01843	0.03607	R00183	0.03035	R02323	0.03035	R05636	0.03033	R00190	0.03014	R01049	0.02329	R01529	0.02096	R00615	0.02019	R01061	0.02009	R01056	0.01952	R02294	0.01874	R05145	0.01551	R01845	0.01503	R01051
subnetwork-94	R07533	0.43088	R01662	0.12725	R04206	0.05138	R02748	0.0406	R01863	0.03879	R08368	0.03879	R01768	0.03444	R02103	0.03444	R06885	0.02153	R09186	0.02153	R03929	0.01974	R05807	0.01623	R03531	0.01617	R04383	0.01347	R01770	0.0118	R09420	0.0116	R02341	0.0109	R01676	0.00948	R04885	0.00786	R08772	0.00786	R02192	0.00765	R01560	0.00663	R02556	0.00663	R01364	0.00346	R03298
subnetwork-95	R07905	0.22726	R07907	0.22726	R00026	0.12978	R07924	0.05737	R08310	0.03273	R03896	0.02773	R06447	0.01994	R07782	0.01866	R02539	0.017	R01658	0.01638	R02003	0.01638	R05555	0.00993	R05611	0.00993	R05612	0.00993	R05613	0.00993	R07269	0.00993	R07475	0.00993	R08747	0.00993	R08748	0.00993	R08749	0.00993	R08750	0.00993	R08751	0.00993	R08752	0.00993	R08753	0.00993	R05884
subnetwork-96	R04016	0.13697	R01503	0.08768	R02030	0.08768	R04921	0.08768	R07390	0.08768	R01104	0.06459	R04019	0.06459	R04519	0.04538	R02788	0.04437	R06522	0.03143	R03616	0.02922	R01801	0.02783	R04856	0.02763	R04486	0.02089	R05307	0.01908	R04511	0.0183	R00506	0.01522	R01800	0.01517	R02755	0.01317	R00610	0.0124	R02029	0.01018	R06396	0.00943	R06515	0.00943	R01424	0.00789	R01034
subnetwork-97	R06488	0.10548	R06496	0.10548	R06497	0.10548	R06660	0.10548	R06668	0.10548	R06716	0.10548	R09345	0.10548	R09351	0.10548	R09352	0.10548	R08828	0.01825	R07268	0.01594	R06529	0.00691	R07302	0.00691	R08090	0.00118	R05226	0.00106
subnetwork-98	R07529	0.3287	R08803	0.3287	R02241	0.04145	R02760	0.04145	R09381	0.04145	R00851	0.03886	R02617	0.03886	R09380	0.03886	R02426	0.01363	R07770	0.01073	R07771	0.01073	R01403	0.01058	R09371	0.00899	R08774	0.00885	R08783	0.00868	R02768	0.00807	R07769	0.00458	R02459	0.00305	R02851	0.00305	R00390	0.00172	R02457	0.00154	R09419	0.00144	R01406	0.00111	R07325	0.00111	R03748
subnetwork-99	R03020	0.35388	R06818	0.253	R07903	0.253	R02298	0.02222	R03026	0.02041	R02940	0.015	R02957	0.015	R01976	0.01444	R05576	0.01444	R05595	0.01001	R09217	0.00981	R03028	0.00436	R03434	0.00237	R03277	0.00227	R08056	0.00226	R02819	0.00149	R02820	0.00149	R01975	0.00132	R02172	0.00118	R02541	0.00115
subnetwork-100	R02671	0.56694	R08689	0.04907	R04587	0.04654	R01243	0.03787	R04567	0.03749	R05402	0.02478	R05403	0.02478	R07219	0.02323	R08210	0.02323	R05395	0.0225	R05396	0.0225	R03979	0.02118	R07342	0.02118	R04210	0.01387	R02996	0.01128	R02669	0.01034	R07893	0.00992	R05177	0.0092	R02670	0.00744	R02248	0.0051	R05352	0.00346	R07688	0.00346	R05150	0.00209	R05449	0.00099	R05488
[truncated: 83 more columns]
